# Supplementary material for: The feasibility and radiological features of sacral alar iliac fixation in an adult population: a 3D imaging study
Source: PeerJ. 2016 Jan 25;4:e1587. doi: 10.7717/peerj.1587 (PMC4741063; doi:10.7717/peerj.1587)
Supplement: Supplemental Information 1 — The raw data from S1-AI to S40AI. [file peerj-04-1587-s001.xls]

## Sheet: S1-AI
	Maximum upward screw						Maximum downward screw
	Left			Right			Left			Right
No.	α	β	L (mm)	α	β	L (mm)	α	β	L	α	β	L
1	63.4	52.4	97.4	68.3	52.7	100.8	38.2	34.5	104.6	47.7	21.5	109.3
2	43.5	37.2	98.3	52	36.7	100.6	36.5	32.2	99.3	38.9	19.4	94.7
3	45.7	39.6	89.4	43.8	38.5	96.8	37.8	34.7	100.4	35.5	33.5	104.6
4	54.8	42.5	86.8	55.8	43.6	90.6	39.3	23.5	99.3	42.7	25.7	93.4
5	62.3	51.7	91	54.6	50.6	90.1	42.6	38.5	99.7	42.7	36.7	99.6
6	65.9	51.8	93.4	66.5	51.5	104.8	43	29.2	98.5	45.9	30.2	101.3
7	58.6	48.7	92.5	48.5	46.7	99.5	36.1	32	99.4	36.3	31.4	106
8	54.3	43.9	103.8	56.7	45.4	109.6	38.5	35.4	113.9	38.9	33.2	112.6
9	52.8	39.7	101.3	58.4	38.6	103.8	41.3	29.3	104.6	44	30.7	103.7
10	49	40.1	89.5	48.3	40.7	99.5	35.6	21.5	95.7	36.7	22.7	91.4
11	50.4	38.9	99.8	51.7	40.2	96.7	36.2	22.6	99.4	39.3	23.4	106.2
12	51.8	44.8	94.5	56.4	45.4	92.9	36.9	33.8	95.7	38.8	31.8	93.6
13	55.2	40.7	95.8	47.5	39.6	101.4	38.8	34.9	99.2	44.4	33.6	103.5
14	44.7	38	98.5	48.4	37.5	96.7	32.8	21.7	99.5	37.3	24.5	97.4
15	46.2	39.5	106.7	52.6	37.8	106.6	33.7	30.2	104.6	35.8	27.6	112.5
16	58.1	42.8	95.4	59.5	40.6	103.3	44.3	27.2	98.4	44.4	27.7	95.2
17	59.5	43.9	92.7	60.7	43.4	100.4	42.9	28.8	92.8	47.3	28.3	99.9
18	63.7	52.5	89.5	68.3	53.9	97.8	38.6	33.4	90.5	39.3	31.8	96.4
19	52.6	40.8	106.4	58.2	38.7	108.6	38.3	25.4	106.2	40.5	26.1	110.5
20	61.9	48.4	102	55.2	48.3	109.7	39.6	24.5	101.5	38.9	22.4	117.4
21	46.3	38.2	100.6	51.6	37.9	113.6	35.8	33.8	101.7	37.6	28.6	99.4
22	54.4	41.9	103.2	49.7	40.1	100.4	42.7	37.1	113.3	44.2	38.7	110.8
23	65.8	54.3	100.5	56.3	55.5	102.7	40.8	26.6	98.8	41.3	27.2	98.6
24	57	43.6	99.2	56.2	44.3	106.4	42.2	36.1	104.6	42.3	33.7	106.3
25	52.9	41	95.6	60.6	43.9	105.7	39.6	25.5	112.3	39.9	28.5	110.9
26	44.8	36.7	98.8	52.8	36	104.6	36.5	33.4	109.6	42.4	37.8	108.6
27	47.1	39.5	98.4	49.9	39.3	97.3	43.5	28.4	109.2	37.4	31.7	108
28	42.8	36.7	92.7	45.6	37.2	95.8	36.2	33.1	93.8	36.7	28.6	93.7
29	54.2	44.3	104.6	59.3	42.9	100.6	42.7	26.6	103.4	43.8	28.6	110.2
30	65.9	56.3	105.4	62.6	55.1	100.7	46.3	42.2	102.6	48.4	42.4	102.8
31	53.8	40.7	102.5	55.7	41.9	110.4	40.9	36.8	101.7	40.3	35.7	109.7
32	44.8	38.6	96.3	49.9	38.7	95.3	35.7	22.7	99.3	36.9	22.8	101.7
33	54.9	40.4	99.6	54.8	40.7	107.4	42.8	35.7	102.5	41.8	36.7	105.3
34	48.7	40.7	98.8	54.7	42.2	98.8	38.5	23.1	99.7	42.9	25.4	99.6
35	49.6	41.6	97.5	53.9	41.9	106.7	39.2	34.1	105.7	39.6	33.7	106.5
36	62.7	46.7	104.9	64.3	47.8	110.5	37.4	23.3	106.3	45	25.4	110.7
37	60.4	48.2	101.4	60.5	49.4	103.5	42.4	35.7	104.5	38.4	33.7	102.9
38	55.9	47.8	95.7	58.3	48.2	93.2	38.5	23.4	104.6	36.7	25.8	108.4
39	58.5	40.6	97.8	53.7	41.7	96.9	37.6	32.3	96.7	41.7	31.6	97.8
40	64.8	47.2	104.5	65.2	46.2	105.3	43.5	37.4	106.8	43.8	41.3	109.7
41	49.7	40.3	96.9	51.3	38.9	96.4	36.9	23.6	102.6	36.6	26.8	104.2
42	61.8	54	105	59.4	54.2	105.7	43.7	35.6	99.2	42.8	33.7	98.9
43	57.3	39.7	105.4	65.7	38.3	99.6	36.7	22.3	104.7	35.8	24.4	100.5
44	52.8	43.6	104.5	53.8	44.9	101.8	37.2	22.1	102.6	38.9	35.7	95.3
45	51.2	44.2	107.7	54.2	44.7	102.6	38.4	33.3	105.4	44.5	31.8	98.8

## Sheet: S2-AI
	Maximum upward screw						Maximum downward screw
	Left			Right			Left			Right
No.	α	β	L (mm)	α	β	L	α	β	L	α	β	L
1	88.1	77.4	104.5	81.3	78.6	112.4	50.4	48.9	105.48	62.7	55.5	99.7
2	67.9	67.2	103.7	73.9	69.2	104.8	43.8	43.5	99.3	54.6	47.3	98.2
3	77.4	63.7	99.7	75.4	61.3	101.5	53.7	45.4	81.4	48.2	43.5	84.7
4	66.2	67	96.5	72.3	68.8	97.8	41.3	42.7	89.7	41.6	46	88.2
5	69.5	71.2	98.8	71.7	74	94.2	39.2	44.5	96.1	40.2	44.2	99.7
6	72.3	69.1	101.8	73.1	75.2	104.5	41.4	48.1	93	42.5	50.4	91.8
7	88.4	70.5	99.5	85.6	74.1	101.7	58.9	45.8	95.5	55.1	57.3	95
8	86.4	67.8	112.2	83.3	64.8	110.3	53.5	50.9	100.2	56.1	47.5	103.6
9	88.1	65.5	106.7	85	64.8	108.2	63.9	45.8	95.3	64.5	57.3	97.4
10	85	63.6	96.8	84.2	63.1	100.6	50.1	40.4	93.8	53.6	53.3	88.8
11	77.4	68.7	107.2	78.4	68.2	101.4	40.2	48.7	96.3	42.9	43.4	95.9
12	74.8	65.3	103.5	83	65	99.9	49.3	46.6	92	51.8	48.2	93.1
13	76.2	64.7	107.1	79.1	63.7	106.1	41.3	42.5	95.1	48.6	46.9	92.2
14	72.9	63.3	105.3	75.7	62.3	107.3	49.1	51.6	101.5	47.3	48.5	99.9
15	84.4	73.3	110.1	79.2	71.2	111.3	54.5	41.8	99	58.7	54.4	102.2
16	82.8	66.2	108.7	87.8	65.6	109.7	52.9	46.5	89.4	58.7	55.8	84.2
17	68	57	102.1	79.3	62.8	101.1	48.8	36.2	91.7	49.2	48.4	88.7
18	77.4	66.8	94.3	84.2	67.5	98	44.5	41.1	99.9	53.8	49.7	96.2
19	79.3	64.6	116.9	83.8	66.1	117.3	48.8	42.7	96.1	44.3	48.3	101.2
20	73	71.1	107.4	75.7	72.8	109.3	43.3	45.4	93.2	47.3	44.5	97.9
21	76.2	65	108.8	78.2	62.4	108.3	47.5	43.1	94.3	47.7	44.6	89.1
22	88.4	65.8	112.6	84.4	64.8	109.8	59.5	49.8	95.8	56.4	49	100.3
23	86.5	68.1	107.2	82.9	68.9	107.4	56.8	46.3	99.8	52.5	53.1	98.5
24	80.9	66.4	108.6	86	67.2	111.5	53.9	42.4	93.1	52.5	47.4	96.3
25	84.3	69.8	103	87.2	69.3	105.4	56.3	48.1	94.2	56.6	50.5	100.6
26	74.9	61.8	105.6	76.1	63.5	109.5	48.7	47.7	95.8	49.2	45.7	97.3
27	79.6	59.5	105.8	75.5	62.7	108	48	39.6	90.3	47.5	42.9	93.8
28	78.3	67.8	103.8	82.7	68.8	108.9	48.8	46.1	98	54.8	47.4	93.4
29	83.5	68.1	113	80.9	65.3	109.2	56.6	49.5	97.9	57.4	53.5	99.3
30	77.2	69.8	110.9	86.5	68.3	110.4	44.5	43.1	99.1	46.5	42.5	96.6
31	72.9	60.5	108.2	72.2	63.3	109.8	43.7	43.9	95.7	42.6	43.5	99.3
32	75.4	62.3	101.7	76.8	62.7	100	48	42	88	46.3	44.9	92.4
33	69.2	64.2	108.7	71.2	66.1	112.8	49.9	46.3	91.3	45.3	40.3	93.9
34	77.9	64.9	106.2	82.3	65.2	107.5	42.7	53.6	93.6	41.2	46.4	88
35	75.2	68.8	103.6	80.7	68.8	104.4	47.3	45.1	99.2	50.2	46.2	101.1
36	86.7	72.5	112.3	80.9	71.3	114.2	56.2	47.4	91.8	50.7	44.5	92.5
37	88.8	74.2	109.7	87.3	78.8	108.9	48.9	48.5	94.2	46.2	49	96.6
38	81.3	59.6	103.8	82.7	61.3	99.9	51.6	47.7	93.7	52.8	47.5	97.8
39	83.6	63.8	103.1	80.6	65.1	103.3	59.3	46.6	91.4	58.1	55.3	88.5
40	86.4	68	102.9	81.8	69.9	104.2	56.5	52.2	88.8	58.4	52.1	89.2
41	75.8	67.7	104.5	75.4	69.3	104.8	46.8	46.8	87.2	44.9	49.5	94.9
42	78.3	76.8	106.4	80.6	77.4	110.4	48.4	57.7	88.3	50.4	47.6	89.8
43	76.9	65.6	98.8	82.7	67.2	102.2	48.8	48.2	101.6	54.2	48.4	102.2
44	88.2	66.4	112.7	86.4	68.3	109.5	52.7	46.8	94.7	55.7	51.5	95.5
45	79.2	67.3	116.8	80.6	69.9	117.7	46.2	43.4	98.2	48.6	49.1	98.2

## Sheet: S3-AI
	Maximum upward screw						Maximum downward screw
	Left			Right			Left			Right
No.	α	β	L (mm)	α	β	L	α	β	L	α	β	L
1	104.8	97.9	130.8	113.2	117.6	128.9	73.8	76.5	102.4	79.1	85.4	108.7
2	83.5	84.8	106.9	86.4	86	110.3	65.5	68.2	88.6	70.8	60.1	90.4
3	96.3	92.6	117.6	94.8	89.8	116.3	81.4	70.3	92.7	79.6	69.1	89.7
4	NA	NA	NA	NA	NA	NA	NA	NA	NA	NA	NA	NA
5	81.3	97.1	116.6	84.3	101.2	107	71.7	73.6	98.1	69.8	70.8	100.7
6	89.7	90.6	104.8	92.7	92.5	106.3	66.8	71.8	94.6	72.7	72.8	90.8
7	106	93.5	116.4	104.2	94.1	116.5	87.4	75.7	94.5	86.2	79.9	92
8	103.3	93.3	124.2	102.9	92.1	118.1	83.2	75.6	103.8	85.3	74.1	104.6
9	104.1	100	119.3	101.6	98.3	119.3	88.3	72.9	99.2	92.8	76.9	95.4
10	101.9	94.9	108.8	102.8	95.8	110.4	81.7	69.1	94.8	82.1	72.9	92.8
11	92.6	91.2	115.3	96.8	94.5	119.2	69.3	75.2	93.9	71.4	73.9	96.9
12	91.7	90.3	112.8	97.6	94.2	111.7	74.8	71.3	92.2	69.7	75.8	90.1
13	98.8	96.2	122.9	99.7	91	125.9	69.9	69.5	98.5	73.3	71.5	96.2
14	NA	NA	NA	NA	NA	NA	NA	NA	NA	NA	NA	NA
15	103.6	100.8	125	99.7	98.5	122.1	76.8	68.8	106.4	80.8	73.2	103.8
16	99.7	93.3	120.8	107	96.8	120.5	82.7	72.2	98.7	85.6	80.8	93.6
17	87.8	86.5	116.9	93.9	92.1	113.9	72.8	68.3	94.2	77.4	72.6	89.4
18	94.9	92.6	109.5	93.1	94.3	107.8	75.2	69.8	98	76.1	72.8	96
19	90.3	90.1	128.9	92.9	91.4	128.1	77.1	69.8	96.7	72.5	73.4	100.4
20	92.5	94.9	113.1	95.3	93.5	115.1	72	72.2	92.2	74.7	74.3	94
21	88.1	89.5	125.8	87.7	88.7	122.1	76.5	69.8	103.6	73.4	71.3	98.9
22	105.7	99.7	122.2	104	98.6	124.6	81.9	78.4	102.8	82.6	72.6	104.2
23	102.4	97.6	119.2	102.3	99.2	116.2	84	74.7	93.9	81.5	78.8	96.5
24	96.2	93.3	125.8	95.6	93.1	119.3	76.3	68.1	103.1	76.3	73.6	97.7
25	NA	NA	NA	NA	NA	NA	NA	NA	NA	NA	NA	NA
26	91.9	92.5	119.6	96.7	94.5	119.3	76.2	77.6	94.8	79.4	76.3	94.8
27	101	94	117.4	105.4	101.7	114.8	75.2	76.3	97.4	73.9	72.4	97.5
28	95.2	99.4	115.8	92.8	91.1	117.7	79.5	72.7	92.5	82.6	74.7	93.3
29	97.3	100.6	123.7	102.5	99.3	119.5	84.1	78.2	99	85.5	78.7	98.4
30	94.7	95.1	126.9	96.2	95.7	124.2	78	71.3	104.2	73.7	69.4	103.1
31	87.5	86.4	128.3	91.8	91.6	123.6	70.6	73.9	105.7	70.4	68.1	106.3
32	92.3	91.7	103.8	95.9	90	103.8	68.5	69.4	88.1	69.5	67.8	90
33	85.6	86.8	120.7	90.8	91.8	122.6	71.1	73.6	92.4	73.7	68.5	90.9
34	94.8	92.4	119.6	91.1	90.5	116.3	73.4	70.3	94.3	72.4	74.2	92.4
35	98.2	97.3	115.6	100.3	98.2	114.2	76.8	71.8	95.7	74.8	72.3	96.4
36	NA	NA	NA	NA	NA	NA	NA	NA	NA	NA	NA	NA
37	105	99.7	121.7	102.9	103.3	116.7	77.4	74.5	91.2	74.4	72.6	94.2
38	94.2	95.1	118.2	94.4	91.6	113.7	80.3	74.4	90.8	81	72.7	92.8
39	104.5	101.2	115.1	100.8	98.3	117.1	81.8	78.7	95.4	84.9	79.9	94.7
40	103.5	98.5	114.8	101.4	99.2	113	85.4	82.9	85.5	86.8	77.5	82.3
41	96.7	93.7	112.6	95	96.7	117.6	78.5	74.3	89.5	73.1	74	92.9
42	95.9	93.3	114	93.2	94.2	115.2	72.9	76.4	90.9	76.5	71.2	88.9
43	92.8	91.3	118.2	96.4	94.5	111	77.8	74.5	101.6	79.4	72.7	102.1
44	105.4	98.9	127.7	102.8	99.8	129.3	79.2	72.9	102.8	80.2	74.1	99.8
45	99.61	94.6	126.4	100.7	98.1	121.5	71.3	72.4	98.1	73.3	73.4	97.4

## Sheet: S4-AI
	Maximum upward screw						Maximum downward screw
	Left			Right			Left			Right
No.	α	β	L (mm)	α	β	L (mm)	α	β	L (mm)	α	β	L
1	109.6	106.9	140.4	113.4	117.3	143.76	105.7	104.1	123.2	110	114.9	130.5
2	114.3	112.5	135.5	110.8	113.5	136.7	111.6	110.1	124.1	107.3	111.7	125.1
3	NA	NA	NA	NA	NA	NA	NA	NA	NA	NA	NA	NA
4	NA	NA	NA	NA	NA	NA	NA	NA	NA	NA	NA	NA
5	109	113.3	132.1	113.1	115.8	137.8	105.4	111.7	119.3	108	110.1	125.5
6	104.6	102.6	137.6	107.3	103.8	138.4	98.5	100.2	122.2	104.2	101.8	124.6
7	NA	NA	NA	NA	NA	NA	NA	NA	NA	NA	NA	NA
8	NA	NA	NA	NA	NA	NA	NA	NA	NA	NA	NA	NA
9	NA	NA	NA	NA	NA	NA	NA	NA	NA	NA	NA	NA
10	115.7	117.7	148.2	114.8	115.7	145.1	110	114.7	132	111.9	111.8	134.3
11	107.4	103.6	134.8	108.2	104.6	136.8	102.7	100.6	121.6	103.3	100.7	125.3
12	NA	NA	NA	NA	NA	NA	NA	NA	NA	NA	NA	NA
13	118.8	113.8	142.8	117.6	117.4	139.5	114.3	110.5	132.7	115	114.1	124.6
14	NA	NA	NA	NA	NA	NA	NA	NA	NA	NA	NA	NA
15	104.9	103.9	147.6	105.3	104.7	144.3	98.5	99.3	134.3	102.6	102.3	136.2
16	NA	NA	NA	NA	NA	NA	NA	NA	NA	NA	NA	NA
17	109.5	107.4	140.4	105.6	105.9	135.6	105.8	104.1	128.5	102.8	102.9	120.7
18	NA	NA	NA	NA	NA	NA	NA	NA	NA	NA	NA	NA
19	107.3	103.7	136.4	108.4	106.6	138.2	102.1	99.4	124.1	104.7	103.4	122.2
20	NA	NA	NA	NA	NA	NA	NA	NA	NA	NA	NA	NA
21	NA	NA	NA	NA	NA	NA	NA	NA	NA	NA	NA	NA
22	NA	NA	NA	NA	NA	NA	NA	NA	NA	NA	NA	NA
23	112.2	111.1	137.3	110.6	109	134.1	108.6	108	124.1	107.1	105.7	127
24	NA	NA	NA	NA	NA	NA	NA	NA	NA	NA	NA	NA
25	NA	NA	NA	NA	NA	NA	NA	NA	NA	NA	NA	NA
26	NA	NA	NA	NA	NA	NA	NA	NA	NA	NA	NA	NA
27	NA	NA	NA	NA	NA	NA	NA	NA	NA	NA	NA	NA
28	106.3	108.8	145	109.4	109.9	142.2	104.5	105.7	136.6	106.2	106	133.8
29	NA	NA	NA	NA	NA	NA	NA	NA	NA	NA	NA	NA
30	110.6	109.3	134.9	105.8	109.5	134.8	106.4	107.9	126.6	100.4	102.6	123.7
31	NA	NA	NA	NA	NA	NA	NA	NA	NA	NA	NA	NA
32	107	104.6	144.8	103.7	104.2	139.8	103.8	102.7	133.7	99.5	100.8	123.8
33	NA	NA	NA	NA	NA	NA	NA	NA	NA	NA	NA	NA
34	NA	NA	NA	NA	NA	NA	NA	NA	NA	NA	NA	NA
35	NA	NA	NA	NA	NA	NA	NA	NA	NA	NA	NA	NA
36	NA	NA	NA	NA	NA	NA	NA	NA	NA	NA	NA	NA
37	106.4	106.7	135.7	108.9	107.1	138.7	99.2	101.7	120.4	105.7	104.8	126.4
38	NA	NA	NA	NA	NA	NA	NA	NA	NA	NA	NA	NA
39	117.1	115.2	142.8	117.9	114.2	139.5	115.7	111.4	134.8	115.6	112.3	120.4
40	NA	NA	NA	NA	NA	NA	NA	NA	NA	NA	NA	NA
41	NA	NA	NA	NA	NA	NA	NA	NA	NA	NA	NA	NA
42	NA	NA	NA	NA	NA	NA	NA	NA	NA	NA	NA	NA
43	119.4	120.4	143.4	116	117.5	139.7	117.8	117.9	131.8	111.5	114.6	122.2
44	116.8	113.3	143.5	118.3	116.4	142.8	113.9	110.5	134.9	116.1	114.5	127.1
45	115.8	115.5	144	112.5	109.6	146.9	111.3	113.2	130.3	107.7	105.3	135.8
